# Supplementary material for: Genome-Wide and 16S rRNA Sequencing-Based Analysis on the Health Effects of Lacticaseibacillus paracasei XLK401 on Chicks
Source: Microorganisms. 2023 Aug 23;11(9):2140. doi: 10.3390/microorganisms11092140 (PMC10538037; doi:10.3390/microorganisms11092140)
Supplement: Supplementary file 1 [file microorganisms-11-02140-s001.zip › Supplementary Table S1.xlsx]

## Sheet: Sheet1
Family HMM	HMM length	Query ID	Query length	E-value(how similar to the family HMM)	HMM start	HMM end	Query start	Query end	Coverage
AA4.hmm	522	assembly_02457	464	5.6e-21	16	298	11	285	0.54023
AA7.hmm	458	assembly_00142	453	9.9e-64	8	261	34	301	0.552402
CBM34.hmm	120	assembly_01054	581	7.2e-31	2	119	7	132	0.975
CE1.hmm	227	assembly_02280	335	1.2e-46	2	223	87	325	0.973568
CE10.hmm	341	assembly_00767	261	3.3e-32	67	309	4	239	0.709677
CE10.hmm	341	assembly_01963	658	8.4e-29	84	329	409	645	0.718475
CE10.hmm	341	assembly_02068	269	1e-26	67	326	2	251	0.759531
CE10.hmm	341	assembly_03036	318	1.6e-34	49	306	17	281	0.753666
CE4.hmm	130	assembly_02148	332	5e-23	4	116	123	245	0.861538
CE9.hmm	373	assembly_00293	386	3.9e-123	15	373	19	378	0.959786
CE9.hmm	373	assembly_01961	381	3.4e-122	2	372	7	373	0.991957
GH1.hmm	429	assembly_00496	476	8.5e-145	1	428	1	472	0.995338
GH1.hmm	429	assembly_00742	474	2.7e-147	1	426	1	469	0.990676
GH1.hmm	429	assembly_01200	482	8.9e-138	2	428	3	481	0.993007
GH1.hmm	429	assembly_01932	478	8.9e-149	4	428	3	474	0.988345
GH1.hmm	429	assembly_02335	482	2.4e-149	4	428	5	478	0.988345
GH1.hmm	429	assembly_02785	476	1.9e-133	3	425	3	457	0.983683
GH125.hmm	402	assembly_02787	431	9.7e-139	5	401	27	418	0.985075
GH13_20.hmm	300	assembly_01054	581	8.7e-127	1	300	182	485	0.996667
GH13_29.hmm	344	assembly_00699	548	1.7e-168	1	344	24	370	0.997093
GH13_31.hmm	349	assembly_00452	562	8.5e-163	1	349	30	379	0.997135
GH13_31.hmm	349	assembly_01053	558	4.3e-115	1	348	27	377	0.994269
GH13_31.hmm	349	assembly_02256	555	1.8e-137	1	348	32	382	0.994269
GH13_31.hmm	349	assembly_02797	560	2.9e-164	1	349	28	378	0.997135
GH13_39.hmm	316	assembly_02177	592	5.4e-120	1	316	182	490	0.996835
GH13_9.hmm	301	assembly_02182	699	3e-141	1	301	174	473	0.996678
GH136.hmm	491	assembly_02800	754	6.3e-129	3	491	38	612	0.99389
GH2.hmm	752	assembly_00042	602	8.5e-105	24	484	11	590	0.611702
GH2.hmm	752	assembly_00408	992	4.5e-216	21	751	30	879	0.970745
GH20.hmm	337	assembly_00289	569	2.9e-42	18	315	41	357	0.881306
GH25.hmm	177	assembly_00241	921	1.2e-37	1	174	118	293	0.977401
GH25.hmm	177	assembly_00437	254	2.2e-35	2	174	7	177	0.971751
GH25.hmm	177	assembly_01168	245	7.4e-31	7	175	59	217	0.949153
GH25.hmm	177	assembly_01282	398	1.7e-35	2	171	43	222	0.954802
GH25.hmm	177	assembly_01981	381	7.1e-31	1	176	34	208	0.988701
GH29.hmm	346	assembly_01972	378	1.3e-87	32	334	6	376	0.872832
GH29.hmm	346	assembly_02907	344	2.1e-81	40	332	3	334	0.843931
GH3.hmm	216	assembly_00776	795	8.4e-71	7	216	36	252	0.967593
GH30_9.hmm	442	assembly_00052	525	7.2e-242	2	442	39	482	0.995475
GH31.hmm	427	assembly_00450	747	7.6e-121	3	427	162	586	0.992974
GH32.hmm	293	assembly_00420	1056	3.4e-75	1	285	188	556	0.969283
GH32.hmm	293	assembly_02258	492	5.7e-73	1	285	40	335	0.969283
GH35.hmm	307	assembly_00294	598	1.1e-126	1	306	10	327	0.993485
GH36.hmm	688	assembly_01111	763	4.1e-249	2	687	10	714	0.99564
GH36.hmm	688	assembly_02234	740	1.4e-238	1	687	12	703	0.997093
GH38.hmm	269	assembly_00604	864	3.2e-60	2	252	5	258	0.929368
GH38.hmm	269	assembly_02788	879	7.7e-59	1	254	3	251	0.94052
GH4.hmm	179	assembly_02823	461	1.3e-66	2	178	9	185	0.98324
GH43_22.hmm	209	assembly_00057	309	4.2e-49	2	207	56	253	0.980861
GH59.hmm	631	assembly_00056	839	3.2e-185	5	629	17	714	0.988906
GH65.hmm	372	assembly_01055	753	3.5e-150	1	371	320	690	0.994624
GH73.hmm	128	assembly_01211	211	9.8e-38	2	128	68	206	0.984375
GH88.hmm	329	assembly_02808	392	6.7e-127	3	329	57	384	0.990881
GT2_Glycos_transf_2.hmm	170	assembly_00238	232	2e-30	1	165	4	162	0.964706
GT2_Glycos_transf_2.hmm	170	assembly_00239	294	3.7e-29	1	128	5	129	0.747059
GT2_Glycos_transf_2.hmm	170	assembly_00256	260	2.5e-34	1	168	7	172	0.982353
GT2_Glycos_transf_2.hmm	170	assembly_00739	240	8.2e-26	1	107	7	111	0.623529
GT2_Glycos_transf_2.hmm	170	assembly_00783	325	8.1e-37	1	166	10	170	0.970588
GT2_Glycos_transf_2.hmm	170	assembly_01184	353	1.4e-41	1	142	9	145	0.829412
GT2_Glycos_transf_2.hmm	170	assembly_01205	309	4.8e-29	2	150	7	152	0.870588
GT2_Glycos_transf_2.hmm	170	assembly_02203	355	1.3e-32	1	155	28	180	0.905882
GT2_Glycos_transf_2.hmm	170	assembly_02205	325	3.4e-27	1	112	10	119	0.652941
GT2_Glycos_transf_2.hmm	170	assembly_02818	313	3.9e-29	1	168	5	174	0.982353
GT28.hmm	157	assembly_01431	363	6e-48	1	157	188	347	0.993631
GT35.hmm	674	assembly_02178	802	5.9e-250	2	673	93	791	0.995549
GT4.hmm	160	assembly_00110	518	3.1e-36	5	154	324	474	0.93125
GT4.hmm	160	assembly_00111	515	2.3e-31	6	158	326	479	0.95
GT4.hmm	160	assembly_00931	402	2.3e-29	10	132	203	325	0.7625
GT4.hmm	160	assembly_00932	342	6.3e-20	4	154	159	305	0.9375
GT4.hmm	160	assembly_00961	503	1.3e-32	9	158	324	474	0.93125
GT4.hmm	160	assembly_00962	519	5.7e-35	6	153	325	473	0.91875
GT4.hmm	160	assembly_02206	385	7.1e-33	5	160	198	357	0.96875
GT4.hmm	160	assembly_03014	369	1.7e-31	12	157	188	333	0.90625
GT5.hmm	472	assembly_02179	481	1.4e-175	1	471	3	475	0.995763
GT51.hmm	177	assembly_00883	927	9.5e-54	12	177	123	300	0.932203
GT51.hmm	177	assembly_01637	768	3.2e-57	2	176	81	260	0.983051
GT51.hmm	177	assembly_01880	680	8.2e-66	3	177	67	242	0.983051
GT8.hmm	257	assembly_01108	279	2.2e-34	30	254	3	248	0.871595
GT8.hmm	257	assembly_01109	318	1.4e-52	28	255	5	248	0.883268
GT83.hmm	540	assembly_00784	716	2.8e-26	3	221	6	226	0.403704
PL12_1.hmm	135	assembly_02802	641	2.8e-44	1	135	336	475	0.992593
PL8.hmm	259	assembly_02825	1029	2.2e-82	2	257	452	707	0.984556
